# Supplementary material for: Trends in Treatment of Head and Neck Cancer in Germany: A Diagnosis-Related-Groups-Based Nationwide Analysis, 2005–2018
Source: Cancers (Basel). 2021 Dec 1;13(23):6060. doi: 10.3390/cancers13236060 (PMC8656765; doi:10.3390/cancers13236060)
Supplement: Supplementary file 1 [file cancers-13-06060-s001.zip]

Archive with 1 entries (1 files):
- cancers-1474311-supplementary.pdf
